# Supplementary material for: Integrated Phytochemical Profiling and Bioactivity Evaluation of Micromeria nervosa, with Emphasis on Antimicrobial and Antiviral Properties
Source: Antibiotics (Basel). 2026 Apr 6;15(4):374. doi: 10.3390/antibiotics15040374 (PMC13113600; doi:10.3390/antibiotics15040374)
Supplement: Supplementary file 1 [file antibiotics-15-00374-s001.zip]

Archive with 2 entries (2 files):
- Figures S1-S7_Tables S1-S3.pdf
- Video S1. Rosmarinic acid_2C36_20 ns MD simulation.mp4
